# Supplementary material for: Efficient Combination of Complex Chromatography, Molecular Docking and Enzyme Kinetics for Exploration of Acetylcholinesterase Inhibitors from Poria cocos
Source: Molecules. 2023 Jan 27;28(3):1228. doi: 10.3390/molecules28031228 (PMC9920314; doi:10.3390/molecules28031228)
Supplement: Supplementary file 1 [file molecules-28-01228-s001.zip]

Archive with 1 entries (1 files):
- molecules-2101596-supplementary.pdf
